# Supplementary material for: Expression pattern and diagnostic value of ferroptosis-related genes in acute myocardial infarction
Source: Front Cardiovasc Med. 2022 Nov 3;9:993592. doi: 10.3389/fcvm.2022.993592 (PMC9669064; doi:10.3389/fcvm.2022.993592)
Supplement: Supplementary Table 1 — Ferroptosis-related genes in FerrDB V2. [file Table_1.xlsx]

## Sheet: FRGs
Driver		Suppressor		Marker		All The FRGs
RPL8		SLC7A11		PTGS2		ABCC1
IREB2		GPX4		CHAC1		ABCC5
ATP5MC3		AKR1C1		SLC40A1		ABHD12
CS		AKR1C2		TF		ACADSB
EMC2		AKR1C3		TFRC		ACO1
ACSF2		RB1		FTH1		ACOT1
NOX1		HSPB1		GPX4		ACSF2
CYBB		HSF1		HSPB1		ACSL1
NOX3		GCLC		NFE2L2		ACSL3
NOX4		NFE2L2				ACSL4
NOX5		SQSTM1				ACVR1B
DUOX1		NQO1				ADAM23
DUOX2		HMOX1				ADAMTS13
G6PD		FTH1				ADIPOQ
PGD		MUC1				AEBP2
VDAC2		SLC3A2				AGPAT3
PIK3CA		MT1G				AGPS
FLT3		SLC40A1				AHCY
SCP2		CISD1				AIFM2
TP53		FANCD2				AKR1C1
ACSL4		FTMT				AKR1C2
LPCAT3		HSPA5				AKR1C3
NRAS		ATF4				AKT1S1
KRAS		TP53				ALDH3A2
HRAS		HELLS				ALOX12
TF		SCD				ALOX12B
TFRC		FADS2				ALOX15
TFR2		SRC				ALOX15B
SLC38A1		STAT3				ALOX5
SLC1A5		PML				ALOXE3
GLS2		MTOR				AMN
GOT1		NFS1				ANO6
CARS1		TP63				AQP3
ALOX5		CDKN1A				AQP5
KEAP1		MIR137				AQP8
HMOX1		ENPP2				AR
ATG5		VDAC2				ARF6
ATG7		FH				ARHGEF26-AS1
NCOA4		CISD2				ARNTL
ALOX12		MIR9-1				ASAH2
ALOX12B		MIR9-2				ASMTL-AS1
ALOX15		MIR9-3				ATF2
ALOX15B		CBS				ATF3
ALOXE3		ISCU				ATF4
PHKG2		ACSL3				ATG13
ACO1		OTUB1				ATG16L1
G6PDX		CD44				ATG3
ULK1		LINC00336				ATG4D
ATG3		BRD4				ATG5
ATG4D		PRDX6				ATG7
BECN1		MIR17				ATM
MAP1LC3A		SESN2				ATP5MC3
GABARAPL2		NF2				BACH1
GABARAPL1		ARNTL				BAP1
ATG16L1		HIF1A				BCAT2
WIPI1		JUN				BECN1
WIPI2		CA9				BEX1
SNX4		TMBIM4				BID
ATG13		PLIN2				BRD2
ULK2		MIR212				BRD3
SAT1		Fer1HCH				BRD4
EGFR		AIFM2				BRD7
MAPK3		LAMP2				BRDT
MAPK1		ZFP36				BRPF1
BID		PROM2				CA9
ZEB1		CHMP5				CAMKK2
DPP4		CHMP6				CARS1
CDKN2A		CAV1				CAV1
PEBP1		GCH1				CBS
SOCS1		SIRT3				CCDC6
CDO1		DAZAP1				CD44
MYB		PIR				CD82
MAPK8		FTL				CDC25A
MAPK9		HCAR1				CDCA3
CHAC1		SLC16A1				CDH1
MAPK14		RRM2				CDKN1A
LINC00472		NR4A1				CDKN2A
PRKAA2		PIK3CA				CDO1
PRKAA1		RPTOR				CFL1
ELAVL1		SREBF1				CGAS
BAP1		SREBF2				CHAC1
ABCC1		FZD7				CHMP1A
MIR6852		P4HB				CHMP5
ACVR1B		NT5DC2				CHMP6
TGFBR1		BCAT2				CHP1
EPAS1		PLA2G6				CIRBP
HILPDA		MIR424				CISD1
HIF1A		PARK7				CISD2
IFNG		FXN				CISD3
ANO6		SUV39H1				CLTRN
LPIN1		ATF2				COPZ1
HMGB1		ACOT1				COX4I2
TNFAIP3		ALDH3A2				CP
TLR4		STK11				CPEB1
ATF3		FNDC5				CREB1
ATM		CircIL4R				CREB3
YY1AP1		CDH1				CREB5
EGLN2		MIR214				CS
MIOX		NEDD4L				CTSB
TAFAZZIN		TF				CYB5R1
MTDH		BRD2				CYBB
IDH1		BRD3				CYGB
SIRT1		BRDT				CYP4F8
FBXW7		DECR1				DAZAP1
PANX1		GLRX5				DCAF7
DNAJB6		NCOA3				DDR2
BACH1		NR5A2				DECR1
LONP1		PANX2				DHODH
CD82		RHEBP1				DLD
IL1B		TFAP2A				DNAJB6
CTSB		CP				DPEP1
POR		ARF6				DPP4
CYB5R1		GDF15				DUOX1
ELOVL5		ABHD12				DUOX2
FADS1		PPP1R13L				ECH1
PTEN		TFAM				EGFR
NR1D1		KDM3B				EGLN2
NR1D2		RNF113A				EGR1
TBK1		AHCY				ELAVL1
IL6		circ-TTBK2				ELOVL5
USP7		MIR522				EMC2
miR-182-5p		IDH2				ENO3
miR-378a-3p		PPARA				ENPP2
ATF4		NOS2				EPAS1
AQP3		SIAH2				EPT1
AQP5		RELA				ETV4
AQP8		PRKAA2				EZH2
LINC00618		VDR				FABP4
MT1DP		NEDD4				FADS1
PEX10		PRDX1				FADS2
AGPAT3		AR				FANCD2
PEX12		MTF1				FAR1
CHP1		COPZ1				FBXW7
GPAT4		NUPR1				Fer1HCH
BRPF1		USP35				FGF21
OSBPL9		NEAT1				FH
INTS2		PARP1				FLT3
MMD		PARP2				FNDC5
CYP4F8		PARP3				FOXO4
MLLT1		PARP4				FTH1
TTPA		PARP6				FTL
GRIA3		PARP8				FTMT
EPT1		PARP9				FURIN
POM121L12		PARP10				FXN
LIG3		PARP11				FZD7
AEBP2		PARP12				G6PD
AGPS		PARP14				G6PDX
CDCA3		PARP15				GABARAPL1
PEX2		PARP16				GABARAPL2
PEX6		PDSS2				GALNT14
TIMM9		TXN				GCH1
DCAF7		SENP1				GCLC
LCE2C		OIP5-AS1				GDF15
FAR1		MIR190A				GJA1
PHF21A		FGF21				GLRX5
SMAD7		CREB1				GLS2
LYRM1		CREB3				GOT1
AMN		CREB5				GPAT4
PEX3		GOT1				GPX4
MTCH1		TFRC				GRIA3
ACADSB		MIR130B				GSK3B
PVT1		BEX1				GSTM1
hsa_circ_0008367		ASAH2				GSTZ1
SLC39A14		FABP4				H19
MAP3K11		AKT1S1				HCAR1
GSK3B		MLST8				HDDC3
BRD7		SIRT1				HELLS
SLC25A28		TYRO3				HIF1A
MFN2		SIRT6				HILPDA
SLC11A2		TMSB4X				HMGB1
ZFAS1		TMSB4Y				HMOX1
TSC1		KIF20A				HOTAIR
TGFB1		ECH1				HRAS
SNCA		circRHOT1				HSF1
SIRT3		ETV4				HSPA5
CGAS		MEG8				HSPB1
STING1		VCP				IDH1
HDDC3		circ_0007142				IDH2
MIR761		RBMS1				IDO1
MDM2		KDM4A				IFNA1
MDM4		MGST1				IFNA10
MIR214		circKIF4A				IFNA13
DLD		miR-7-5p				IFNA14
WWTR1		circ_0067934				IFNA16
PRKCA		MPC1				IFNA17
LGMN		CHMP1A				IFNA2
SMPD1		CAMKK2				IFNA21
MYCN		SOX2				IFNA4
IFNA1		SRSF9				IFNA5
IFNA2		PROK2				IFNA6
IFNA4		MIR4443				IFNA7
IFNA5		SIRT2				IFNA8
IFNA6		circRNA1615				IFNG
IFNA7		MIR27A				IL1B
IFNA8		MIR670				IL6
IFNA10		MEF2C				INTS2
IFNA13		EZH2				IREB2
IFNA14		PEDS1				ISCU
IFNA16		SMPD1				JUN
IFNA17		ADAMTS13				KDM3B
IFNA21		CDC25A				KDM4A
SMG9		G6PD				KDM5A
PPARG		CircFNDC3B				KDM5C
MIR335		PPARD				KDM6B
SNX5		ENO3				KEAP1
PAQR3		LCN2				KIF20A
MICU1		MARCHF5				KLF2
TOR2A		TRIB2				KLHDC3
MIR375		DHODH				KMT2D
MAP3K14		MIR545				KRAS
CircKDM4C		PDK4				LAMP2
MIR324		CircPVT1				LCE2C
QSOX1		MIR9-3HG				LCN2
MIB2		ADIPOQ				LGMN
CLTRN		circDTL				LIFR
KLF2		mmu_circRNA_0000309				LIG3
MIR5096		IL6				LONP1
HOTAIR		PTPN18				LPCAT3
H19		ABCC5				LPIN1
FOXO4		CISD3				LYRM1
YTHDC2		MS4A15				MAP1LC3A
DDR2		FURIN				MAP3K11
SLC39A7		circRHBG				MAP3K14
TRIM46		GALNT14				MAPK1
ACSL1		KLHDC3				MAPK14
KDM5A		LINC01833				MAPK3
TRIM21		circGFRA1				MAPK8
DPEP1		MAPKAP1				MAPK9
CYGB		PRR5				MAPKAP1
IDO1		RICTOR				MARCHF5
GSTZ1		GSTM1				MDM2
GJA1		TERT				MDM4
SLC7A11		circ0097009				MEF2C
PGRMC1		TMEM161B-DT				MEG3
CIRBP		circEPSTI1				MEG8
circPSEN1		MIR18A				METTL14
USP11		RARRES2				MFN2
YAP1		USP11				MGST1
MIR135B						MIB1
TRIM26						MIB2
NDRG1						MICU1
MIR302A						MIOX
ASMTL-AS1						MLLT1
FADS2						MLST8
PIEZO1						MMD
LIFR						MPC1
PTPN6						MS4A15
MIR15A						MT1DP
EGR1						MT1G
ADAM23						MTCH1
ARHGEF26-AS1						MTDH
CPEB1						MTF1
COX4I2						MTOR
lncRNA AABR07017145.1						MUC1
TIMP1						MYB
KDM6B						MYCN
METTL14						NCOA3
MIB1						NCOA4
KDM5C						NDRG1
MEG3						NEAT1
CCDC6						NEDD4
CFL1						NEDD4L
MIR539						NF2
KMT2D						NFE2L2
						NFS1
						NOS2
						NOX1
						NOX3
						NOX4
						NOX5
						NQO1
						NR1D1
						NR1D2
						NR4A1
						NR5A2
						NRAS
						NT5DC2
						NUPR1
						OIP5-AS1
						OSBPL9
						OTUB1
						P4HB
						PANX1
						PANX2
						PAQR3
						PARK7
						PARP1
						PARP10
						PARP11
						PARP12
						PARP14
						PARP15
						PARP16
						PARP2
						PARP3
						PARP4
						PARP6
						PARP8
						PARP9
						PDK4
						PDSS2
						PEBP1
						PEDS1
						PEX10
						PEX12
						PEX2
						PEX3
						PEX6
						PGD
						PGRMC1
						PHF21A
						PHKG2
						PIEZO1
						PIK3CA
						PIR
						PLA2G6
						PLIN2
						PML
						POM121L12
						POR
						PPARA
						PPARD
						PPARG
						PPP1R13L
						PRDX1
						PRDX6
						PRKAA1
						PRKAA2
						PRKCA
						PROK2
						PROM2
						PRR5
						PTEN
						PTGS2
						PTPN18
						PTPN6
						PVT1
						QSOX1
						RARRES2
						RB1
						RBMS1
						RELA
						RHEBP1
						RICTOR
						RNF113A
						RPL8
						RPTOR
						RRM2
						SAT1
						SCD
						SCP2
						SENP1
						SESN2
						SIAH2
						SIRT1
						SIRT2
						SIRT3
						SIRT6
						SLC11A2
						SLC16A1
						SLC1A5
						SLC25A28
						SLC38A1
						SLC39A14
						SLC39A7
						SLC3A2
						SLC40A1
						SLC7A11
						SMAD7
						SMG9
						SMPD1
						SNCA
						SNX4
						SNX5
						SOCS1
						SOX2
						SQSTM1
						SRC
						SREBF1
						SREBF2
						SRSF9
						STAT3
						STING1
						STK11
						SUV39H1
						TAFAZZIN
						TBK1
						TERT
						TF
						TFAM
						TFAP2A
						TFR2
						TFRC
						TGFB1
						TGFBR1
						TIMM9
						TIMP1
						TLR4
						TMBIM4
						TMEM161B-DT
						TMSB4X
						TMSB4Y
						TNFAIP3
						TOR2A
						TP53
						TP63
						TRIB2
						TRIM21
						TRIM26
						TRIM46
						TSC1
						TTPA
						TXN
						TYRO3
						ULK1
						ULK2
						USP11
						USP35
						USP7
						VCP
						VDAC2
						VDR
						WIPI1
						WIPI2
						WWTR1
						YAP1
						YTHDC2
						YY1AP1
						ZEB1
						ZFAS1
						ZFP36
