# Supplementary material for: Expression pattern and diagnostic value of ferroptosis-related genes in acute myocardial infarction
Source: Front Cardiovasc Med. 2022 Nov 3;9:993592. doi: 10.3389/fcvm.2022.993592 (PMC9669064; doi:10.3389/fcvm.2022.993592)
Supplement: Supplementary Table 2 — The primer sequence information of qPCR experiment. [file Table_2.xlsx]

## Sheet: Sheet1
mRNA	Forward(5'to3')	Sequence length	Reverse(5'to3')	Sequence length	Product sequence length	GeneID
β-actin	CTCCATCCTGGCCTCGCTGT	20	GCTGTCACCTTCACCGTTCC	20	268	60
ACSL1	ACTGTCTTCCCCGTGGTT	18	GCTCTGCTTCTTTCCTCTT	19	121	2180
ACSL4	ACTGGCCGACCTAAGGGAG	19	GCCAAAGGCAAGTAGCCAATA	21	122	2182
ALOX5	CTCAAGCAACACCGACGTAAA	21	CCTTGTGGCATTTGGCATCG	20	106	240
ATG7	ATGATCCCTGTAACTTAGCCCA	22	CACGGAAGCAAACAACTTCAAC	22	114	10533
CAMKK2	CAGCGAAAGCCAGAAGCC	18	GCCGAGGTCCACAGCACA	18	121	10645
CREB5	TCACTACTTCCTCATCGGTC	20	ATCGGATTCAGGTCTGTTCT	20	85	9586
GABARAPL1	CCCTCCCTTGGTTATCATCCA	21	ACTCCCACCCCACAAAATCC	20	121	23710
KDM6B	TCGCACGGTCAAAATCAG	18	CACCTCCACATCGCACTC	18	181	23135
LAMP2	AAACCAGAAGCTGGAACCTATTCA	24	GAAGCAACCTTATCCTGAGTGATGT	25	101	3920
PANX2	ACTTCGCAGAGGAACCCA	18	CTCCGTCCAGCAGTAGCC	18	89	56666
PGD	TGCCCAGTCCCTGAAAGAGA	20	TCGGCACCGTCTCAATTTCT	20	115	5226
PRDX1	TGCCAGATGGTCAGTTTA	18	CAGGGAGGTCATTTACAGT	19	384	5052
PROK2	ACTCCTGCTCCTCTTGCT	18	TCTTCTTTCCTGCCTTCC	18	232	60675
PTEN	AGCTGGAAAGGGACGAACTG	20	ACACATAGCGCCTCTGACTG	20	152	5728
PTGS2	TTACAATGCTGACTATGGCTAC	22	CTGATGCGTGAAGTGCTG	18	238	5743
SAT1	ACCCGTGGATTGGCAAGTTAT	21	TGCAACCTGGCTTAGATTCTTC	22	107	6303
STAT3	CAGCAGCTTGACACACGGTA	20	AAACACCAAAGTGGCATGTGA	21	150	6774
TLR4	AGGTTTCCATAAAAGCCGAAAG	22	CAATGAAGATGATACCAGCACG	22	134	7099
ULK1	GGCAAGTTCGAGTTCTCCCG	20	CGACCTCCAAATCGTGCTTCT	21	97	8408
ZFP36	GACTGAGCTATGTCGGACCTT	21	GAGTTCCGTCTTGTATTTGGGG	22	124	7538
