# Supplementary material for: Expression pattern and diagnostic value of ferroptosis-related genes in acute myocardial infarction
Source: Front Cardiovasc Med. 2022 Nov 3;9:993592. doi: 10.3389/fcvm.2022.993592 (PMC9669064; doi:10.3389/fcvm.2022.993592)
Supplement: Supplementary Table 3 — The detailed results of differential expression analysis. [file Table_3.xlsx]

## Sheet: GSE66360 up
Gene.symbol
NR4A2
MAFB
S100A12
CLEC7A
CXCL2
VCAN
IL1B
LILRB2
ITLN1
SLC11A1
IL1R2
CSTA
FCER1G
TREM1
CCL20
SERPINA1
MGP
THBS1
CLEC4D
PTX3
THBD
IRAK3
NLRP3
CLEC4E
RPS4Y1
DDX3Y
NR4A3
NFIL3
KDM5D
EFEMP1
EIF1AY
AQP9
SKIL
FAM198B
LYZ
EREG
NAMPT
PLAUR
USP9Y
TXLNGY
HBEGF
ZEB2
C5AR1
S100P
CSF3R
IL1RN
MS4A6A
QPCT
PHACTR1
ACSL1
ETS2
CD83
TP53INP2
CD36
PDK4
VNN1
CCL4
CHI3L1
PADI2
KCNJ15
FCN1
PLBD1
KLF4
BST1
S100A9
TLR2
MGAM
BCL6
FOS
FPR1
SULF1
IER3
PPP1R15A
ALDH2
PYGL
CD163
HAL
AIF1
CXCL16
AREG
PELI1
HCAR3
RNASE2
UTY
CMTM2
ICAM1
SLC7A7
CPVL
C15orf48
JUN
TNFAIP2
DOCK5
NFKBIA
FOSL2
BCL10
FN1
P2RY13
PMAIP1
ADM
CXCL8
MPEG1
MAFF
ZFP36
CD93
EPAS1
FCAR
CXCL1
SULF2
VNN3
BCL2A1
CRISPLD2
GZMB
KCNJ2
SIRPB1
ANXA3
MAP3K8
PILRA
CCNL1
DYSF
SRGN
DOCK4
TLR4
ADGRE2
TNFAIP6
FTH1
RGS1
S100A8
SAMSN1
ADAM9
FGR
RBP7
TYROBP
LILRA2
CD300LF
POSTN
NFKBIZ
FOSB
CCRL2
TULP2
HDGFRP3
FOLR3
DDIT3
CDKN1A
FPR2
CREM
GLUL
JDP2
PDGFC
GNA13
MME
CD14
IL13RA1
WDFY3
GLT1D1
RIN2
C9orf72
DMXL2
EGR1
MIR3945HG
TM6SF1
CDA
FAM49A
PTAFR
LOC106146153
LPCAT2
GABARAPL1
FCGR2A
ZFY
GADD45B
CH25H
RAB32
TNFAIP3
EDN1
OSM
TRIB1
IGFBP7
GJA1
CD33
CEBPD
PTGS2
PADI4
MMP9
SNORD89
CLEC12A
VWF
DSC2
LOC101927851
SLC24A4
RNMT
ITGAX
ARHGEF40
FCGR3B
MBOAT2
ATF3
ALDH1A1
RNASE1
IRS2
NFAM1
TFEC
HNMT
OGN
LRG1
MARCKS
BACH1
IL22
SIK1
DUSP4
LILRA5
RNF175
KCTD12
NFKBID
ARL5B
PLXDC2
CYP4F3
CXCL3
MEX3C
SOCS3
SEC14L1
CYP1B1
QKI
PLAU
SLC8A1-AS1
UHRF1BP1L
NRG1
BTBD19
TLR8
HES1
TMEM176B
GADD45A
DUSP6
EPC1
ADGRG3
ELL2
WLS
MCEMP1
EPB41L3
RNF103
CENPU
SPARCL1
SLC6A6
LRRK2
SYTL3
CEBPB
SLC8A1
ANPEP
MS4A7
DAPK1
EGR3
IKZF5
LOC645984
JAG1
TTTY15
LINC00528
IFNGR1
LYN
CST3
ENC1
RASGRP4
PTGS1
JMY
CPD
SIRPA
KIF20B
DUSP1
ARRDC4
PDE4B
GPCPD1
OPA1
ASAH1
RASGEF1B
RAB20
CLU
GCA
GAB2
G0S2
RASSF4
PLA2G7
FCGR2C
HIVEP1
VEGFA
VNN2
SAT1
STEAP4
SSH2
CALD1
NCF2
SLC25A37
SECTM1
TREML4
SERPINB2
TUBB2A
TNF
MSRB3
PPIF
CLEC4A
TMCC3
B3GNT5
IL6ST
CFP
MPP1
LOC101927069
ITPRIP
SCML1
MXD1
PID1
HSPC102
IVNS1ABP
CD1D
SPIDR
FGL2
SMAD1
FGD4
SLC7A5
NOCT
FCGR1B
TMEM176A
MMP25
NPL
TIMP2
IL1A
SIGLEC5
CD55
BTG1
SLC2A3
PTPRE
OR52K3P
RNF144B
SLC22A4
AREL1
RGS2
ZFAND5
SOX4
GPR84
PDZD8
COL8A1
ABCA1
SOCS1
NRGN
KIF13A
SNN
JMJD6
RTN1
CSRNP1
STK17B
ZNF331
SEC22B
SGK1
KYNU
SLC15A3
TLE3
REPS2
PECAM1
FBN2
IFRD1
CHP1
GNB4
POLB
BRE-AS1
EMP1
PANX2
LILRA1
HCK
SIPA1L2
ADAMTS5
PHLDA1
GABPB1
STX11
ARPIN
KLF10
MOP-1
RHOB
MNDA
PLEK
SGMS2
SATB2
ATG7
PDE4D
LGALS2
SHTN1
SERPINB8
CHST15
CDC42
HIST2H2BE
ARHGAP24
METRNL
RBM47
PNKD
OSCAR
SLPI
SKAP2
TSPAN16
RPS16
PELI2
FFAR2
STAT3
PTP4A1
APLP2
RPH3A
TNFRSF21
TCF7L2
TAGAP
VPS8
CREB5
ZNF385A
TNFRSF10C
LIN7A
NUP98
CSF1R
ENTPD1
UBR4
NME8
CDADC1
RAB31
PTPRG
ARHGAP29
LOC100130357
GUCY1A3
PFKFB3
HAUS3
HSPA6
TFPI
CALCRL
PRRG4
SPARC
SLC31A2
ARG1
GJB6
PRKY
ST3GAL6
TUBB6
IGSF6
SLC35F5
NUP58
IDI2-AS1
SDPR
LINC01366
CREG1
ARHGEF7
SORT1
CLEC1A
PTGIS
GFOD1
ORM1
CYBB
IER5
GNA15
PNO1
FCGR1A
LIMCH1
ZNF697
NBN
RNF130
LIF
NFKB2
SSFA2
ABHD5
SH3TC1
PPARD
FNIP1
BEST1
S1PR3
TSC22D2
LILRB3
CSF2RB
HTRA1
SIRPB2
NDST1
SPI1
TP53BP2
DGAT2
LILRA3
MANSC1
KIF1B
PGD
LY96
SMPDL3A
LGALSL
OSER1
MMRN2
ANKRD13C
TAB3
RIT1
COPA
GAS7
CSF2RA
PLIN2
ATP8B4
44256
DNMBP
ATXN1
SYAP1
EIF4G3
MS4A4A
RELT
PHC2
WTAP
PIK3R1
COTL1
ZBTB10
FURIN
FSTL1
LINC00936
SFN
SLC43A2
SCARF1
TMTC1
BGN
SESN3
CPPED1
TBC1D8
CXCR1
MEGF9
PCDH17
IL1RAP
DCTN4
KDM6B
CD177
SNCA
ACPP
ADORA3
ADIPOR1
RHOJ
LOC100127886
STAB1
CSNK1D
REL
CRTAC1
TNS1
FAXDC2
LINC00189
HOTS
RLF
CNTLN
OLR1
PROS1
LHFP
CARD16
IDS
MPHOSPH6
DIRC2
CLMN
GZF1
MBOAT7
ASGR2
RAB8B
CYBRD1
HIST1H2BC
PIM3
IFIH1
AXL
CSNK1A1
HMOX1
ZNF185
ITGAM
OMD
DUSP2
ZFC3H1
VDR
LMO2
IL18
TLE1
CXCR4
CTSS
IRF6
BCAT1
RILPL2
OSGIN2
AMPD2
ISCA1
FBXW7
P2RX1
CFLAR
MAX
SNX9
MYOF
LILRB1
TPM3
EGR2
FCGRT
C11orf96
U2AF1
PTPN12
MORF4L2
TLN1
RPL36A
LINC01000
PPP1R16B
CXCR2
GRN
ANKRD22
RARA-AS1
DUSP10
ZNF326
CTGF
KREMEN1
COX4I1
ALPL
LOC101928307
INSR
GPX3
ITSN1
AOAH
KBTBD2
SLC12A6
ETV3
TANK
JUNB
CFD
C10orf10
LCN2
MAPK1IP1L
KLF9
PRDM1
ADAMTS1
GAB1
WIPF1
KLF11
DICER1
SRSF5
HK3
LDLR
TBXAS1
LOC643072
CLEC12B
HIPK1
LTBP2
ZNF267
ARHGAP26
ATG2A
BTG3
TET2
KLHL15
YBX3
KDM7A
LAMP2
CNOT6L
ARAF
SERPING1
PIGA
SCAF11
RYBP
LOC145474
FAM110B
ABCC3
EIF1
DDIT4
ZBTB21
CYSTM1
CACNA2D3
CATIP-AS1
FAM46C
LOC105377421
ABHD2
ERMN
BMX
MT1E
ID1
RNF19A
ZNF24
ADGRE3
SDC2
RBM38
SERPINB1
TNFSF13
CAV2
PHF20
IDI1
PIAS2
MCTP1
SLC26A8
SMCHD1
UBE2D3
LONRF1
SPTBN1
LAMB1
ATP6V0C
NAPG
ZNF703
N4BP2L1
CD300LB
AQP1
DAPK2
NAP1L5
PI3
ATG3
AOC3
SDE2
ETF1

## Sheet: GSE66360 down
Gene.symbol
XIST
TSIX
CCR2
LPAR5
GIMAP8
GIMAP1
CISH
GIMAP4
GIMAP7
KMT5B
GIMAP6
B3GALT2
DAB1
ARL10
ANKEF1
VSIG1
SPON1
MGC40069
MBLAC2
CRTAM
CCR5
SEC62
SOS1
PURA
EOMES
CAMTA1
ZKSCAN7
LOC153682
RORC
TRIM13
ZNF137P
PAQR8
DENND2D
RNASEL
ELOVL4
LOC283357
ZNF420
IL23R
ZNF677
PTGDR
POLH
ZNF578
ASF1A
CRLS1
TRMT1L
PTCH1
SLC16A10
ERGIC2
POLR1B
ZFP3
SLAMF7
PDE7A
GMPS
RAB22A
CLIC5
GVINP1
ZNF382
LOC642852
TYSND1
A2M-AS1
PRSS35
IGIP
OBFC1
CYP2E1
ZNF792
TNFAIP8L2
GIN1
SCD5
PITPNC1
NOG
NHSL2
TRAF3IP3
TMEM204
CHD6
ZNF544
RAD54B
TBC1D31
CCDC65
LOC101928673
PTPN9
NEFL
PRDM2
THAP2
AMIGO2
ZNF260
RPAP2
ZBTB3
NUP43
SYNRG
MGAT2
EMSY
TMEM68
VKORC1L1
TMEM60
AGFG2
NUDT7
GZMK
ZNRD1ASP
TIA1
MRPS30
NMT2
METTL13
CNIH4
THYN1
RSPH3
RECK
DUSP7
CBLL1
GZMA
PTPN13
FANCF
PPP4R3B
DDX58
TPBG
PSMA5
TADA2A
AGPAT5
TMPRSS3
ZNF786
CETN3
NT5E
MRPL35
PATJ
LSM11
TRAF3IP2-AS1
LOXL1-AS1
LRIG2
PHAX
COG6
THNSL1
HN1L
ATPAF1
HCRP1
OAS2
KIAA0040
BTLA
ZNF623
COX11
WDR86-AS1
SPATA5
SOX13
METTL21B
PTPN4
GEMIN5
HOXB-AS1
GATAD2B
POP5
MCTS1
ZNF248
KLHL6
GCSAM
CARD8-AS1
ZNF721
CIRBP
ACKR3
ZNF189
PREPL
SP4
TGFBR1
ZADH2
LOC101927929
ODF2L
ZNF148
ZNF202
LOC339988
HMG20A
NSG1
FBXL4
LOC100996286
ACSL6
NTPCR
SETX
HOPX
LINC00260
APPBP2
PRPSAP2
CBX5
LY9
C14orf119
EPPK1
ETNK1
LINC00094
SHQ1
FAM220A
ZNF559
GLS
MEST
C17orf80
BPNT1
ARL6
LEO1
SLAIN2
ZNF419
CLEC2D
ITCH
EIF4E
ST8SIA1
HNRNPR
AMIGO1
SLAMF1
FAM65B
NAPEPLD
TMEM169
NCALD
LOC105378732
FLJ32255
FAM171A1
SEC23IP
LOC283588
SLC3A1
LINC01420
MLLT10
PKI55
SPOP
DCAF7
PCMT1
SLC35B3
YME1L1
LOC101927151
TRIM68
ERCC6L2
SLFN5
ARFIP1
ZNF264
PYGO2
TRIM56
HSD11B1
GPR82
TCEB3-AS1
SFXN2
LBH
KDSR
GBP3
ZBTB44
DPY30
LINC00959
NCR3
PGM2L1
TSPAN5
ZNF232
ADAM12
ZNF234
ZNF204P
THEMIS
LOC100128751
GTF2E1
DCLRE1C
LINC00892
TRG-AS1
RNASEH2B
LOC100131541
EXOSC3
C1GALT1C1
INPP4A
ATP10A
SATB1
COLQ
ZNF277
FAM69A
MSC-AS1
LRCH3
ADRB2
CCNG2
CFH
VPS33A
ZFX
CA5B
CAMK1
NFATC3
ZMYM6
SCARNA17
RNF213
CEPT1
PARP11
ZHX2
ZSCAN2
CBR4
C10orf128
NIF3L1
IRF2
GEMIN6
GMEB1
MINPP1
MID1
TMOD2
OPTN
TRNT1
TRMT13
ME1
MESDC2
MCM9
MRPL47
PCBP1-AS1
DLG3
CKMT2-AS1
TRAF3IP1
ACAA2
HERC4
VPS72
LYRM7
SNAPC5
UMPS
GLG1
ZNF253
FAM217B
LTB
TMEM63A
ZNF573
KBTBD3
ZNF2
ZNF790-AS1
MDM2
VPS45
PRKACB
INTS7
BCL2L13
ZNF606
TBC1D24
TRIM27
RNF14
MDFIC
PBRM1
ARMC1
SERPINI1
LOC100289090
RBM12B
FBLN5
GTF2H5
ABCB1
HCG18
C11orf80
RBM8A
PWWP2A
ZNF404
CREBL2
SLC30A4
RLN1
KLRG1
COA3
LOC100134937
SOS1-IT1
ATG4C
ZNF91
CASP8AP2
GABBR1
MSS51
TOMM5
BET1
PRMT2
SSPN
ZKSCAN3
RPL31
NUDCD3
UBASH3A
CHIC1
CR2
TTC16
ZNF141
SPIN3
CNPY4
VPS41
POU6F1
GEMIN8
ITGA4
LINC01355
SOAT1
LOC100505549
ZNF780B
NUPL2
ZFAND4
CLPX
KCTD15
ATAD1
AGO3
ZNF302
LOC101927699
ORC2
MINOS1
TRAF5
KLHL36
HPF1
PRKCQ-AS1
CD200R1
ZNF585A
ANKRD46
GBP4
SCYL3
ST3GAL5
UQCC1
ZNF226
ZNF616
TP53RK
ZBTB37
ZNF30
ZNF785
UST
BBS9
TOB2
BMPR1A
DOCK9
IKZF3
KBTBD7
SMKR1
CD2
LOC100132057
BCDIN3D
DYRK4
SBK1
NHLRC2
IL24
IRAK2
UBE2L3
TMEM200A
LOC645513
USP13
ST8SIA4
WDCP
EFCAB7
DPP8
SMARCAD1
TRIP11
OMA1
GPANK1
USP9X
IQCG
NDUFA8
CSTF3
SDR16C5
GPALPP1
IKBIP
ABHD18
DFFA
ALDH5A1
TAMM41
TRNAU1AP
IL27RA
SMYD4
MRPL42
DFFB
PIN4
C9orf85
TDRKH
SAMD3
SLC7A6OS
LAMA2
ZNF550
NRSN2-AS1
TMEM107
CLUAP1
CYB5A
PRR5L
PLA2G12A
NRIP1
CLOCK
HIGD1A
ST6GAL1
ZC3H14
LIN52
OSGEPL1
LINC00526
BCL2
CHM
HPCAL4
NAA25
TTC39B
DSEL
G3BP1
ISM1
LIMA1
TBL2
LCLAT1
DNASE1
ZSCAN12
PDSS2
IL16
ZNF320
ZFP82
RBL1
SNAI3-AS1
ATP2B4
ICAM2
TET1
CCDC127
MRPS31
METTL14
GTF2H1
C11orf54
EPG5
COPB2
LPAR3
NNT-AS1
ZNF652
CEP78
POLR3A
UBXN10-AS1
KLHL7
RUNX2
SGK223
PAK3
FRA10AC1
ARV1
SIRPG
INIP
SRSF1
RNF144A
PRRT3
NDUFAF7
FUNDC1
ZCCHC7
AQR
NFYB
ELP2
ZCCHC4
ACADSB
NIPAL3
RBM6
ZNF780A
GDPD3
LOC285147
MED8
MARS2
LOC101929734
TSEN2
ENOSF1
C11orf24
ABCD2
ZSCAN32
SLC6A16
APOBEC3G
LINC01128
FZD7
ZNF397
TRMT12
HSD17B4
AKT3
ICMT
PZP
RTP4
BTN3A2
ORMDL2
CEP104
ZNF140
IKZF1
DET1

## Sheet: GSE61144 up
Gene Symbol
MMP9
ARG1
IL18R1
IL1R2
ORM1
PADI4
PGLYRP1
MCEMP1
FKBP5
ACSL1
TPST1
MME
CLEC4D
CA4
IRS2
VNN1
CAMP
PFKFB2
GPR97
DYSF
KLHL2
LRG1
TNFAIP6
MMP25
QPCT
IL18RAP
CYP4F3
SIPA1L2
SMAP1L
USP10
MGAM
BASP1
IRAK3
SRPK1
CDA
VNN3
AQP9
CEBPD
SLC11A1
PYGL
VNN2
KCNJ15
HMGB2
PFKFB4
S100A12
PBEF1
ALOX5AP
TREM1
BTNL3
BCL6
RNF24
PANX2
NCF4
NFIL3
HCG27
CPD
CRISPLD2
REPS2
CMTM2
ABHD5
CREB5
TLR4
IFRD1
IGF2R
B4GALT5
PRKDC
NTNG2
STX3A
ALPL
MAP3K2
LENG4
CD55
RGS2
GAB2
SLA
FLJ22662
MOSC1
MANSC1
FPR1
FPRL1
TGM3
ORF1-FL49
CHSY1
ECHDC3
F5
PROK2
XPO6
S100A11
MXD1
C20orf3
HMFN0839
BMX
ROPN1L
IL8RA
CKAP4
VMD2
ZNF467
PHC2
LILRB3
NALP12
CSF3R
Rgr
ST6GALNAC2
SEPX1
PREX1
ABTB1
CARD15
MGC39518
RBP7
PCNX
CLEC4E
ALOX5
FBXL13
IBRDC2
ERGIC1
KIAA0404
ACSL4
IL17R
PPP4R1
DENND3
KIAA1324
OPLAH
SORL1
DUSP1
FUT7
ZDHHC18
TMPIT
MKNK1
SYTL3
ENTPD1
SLC2A3
TREML2
SLC9A8
S100A9
MSL3L1
TMCC3
CXCL16
GALNAC4S-6ST
CDK5R1
TSEN34
KIAA0963
IL8RB
ATG16L2
C13orf18
SLC45A4
LPPR2
FLJ38964
GK
HECW2
EDG4
ZNF281
CEBPB
SAMSN1
EXTL3
MGC23280
RALB
MAST3
SLC16A3
ACOX1
EMR3
CFLAR
CEACAM3
PISD
STK17B
TLR2
GPR177
B3GNTL1
KIAA0319L
CAMKK2
PDLIM7
CSF2RA
PELI1
OSM
NBEAL2
ZBTB16
MBD6
SIGLEC5
PRG1
MYO1F
LY96
FRAT1
ANXA3
MTHFS
PTEN
NQO2
ZNF438
LTB4R
HSDL2
TLE3
NCF2
SLC6A6
CLEC7A
TRIB1
BST1
KIAA1754
KIF1B
CEACAM8
GABARAPL1
SPI1
KIAA0446
FLJ25084
EIF2AK2
C1orf24
NRBF2
MSRB2
TMEM49
FRAT2
DHRS9
LAMP2
P2RX1
AIM2
DIRC2
ABCG1
SLC22A4
VASP
CYB5R4
MAN2A2
KCNJ2
KLHL8
ADM
GCA
PGD
LRP10
ANPEP
AXUD1
CTBS
KBTBD7
IL1RN
SDCBP
PLXDC2
TXNDC13
DPEP3
SULF2
TCN1
RNF149
SIPA1L1
IL13RA1
DNTTIP1
PSTPIP2
S100A8
FAM53C
FLJ31413
CSNK1D
DKFZp434K1815
TNFSF13B
RRAGD
C1QR1
ADAM19
ULK1
NOD9
FAM101B
OSBPL2
HIST2H2AC
C3orf34
FLJ11000
CR1
TBC1D14
BCL3
TLR8
CEACAM4
SAP30
DOCK5
ST3GAL4
RNASE6
IVNS1ABP
SIRPB1
STXBP5
TUBA1
DKFZp761E198
RTN3
NDEL1
ARID3A
ARHGAP19
NARF
TLR5
ITGAM
GPR160
RNF130
HSPA6
SLC31A2
PACSIN2
SCAP2
DAPK2
MTMR3
KLF6
MPZL1
PILRA
C1RL
ACTN1
OSCAR
MTX1
MGC18216
LILRA5
TM6SF1
HIST1H2BD
BPI
SH3BP5L
LILRA2
IFITM2
C12orf35
IFNAR1
PLAUR
ADORA3
FAM100B
NADK
KLHL21
SEMA4A
MOSPD2
MXD3
SVIL
MRVI1
MAP4K4
MGRN1
BAZ2B
ADCY4
BAZ1A
NOV
ABHD2
DHX34
PFKFB3
HIST2H2AA
RASSF2
FCGR2A
E2F3
RAB24

## Sheet: GSE61144 down
Gene symbol
GZMK
GZMA
GZMH
NKG7
EOMES
CLC
KLRG1
CD8A
IL2RB
HLA-DQA1
KSP37
RUNX3
CD81
CD6
LFNG
PRF1
GPR56
CD160
FAM62A
GNLY
FCRL3
EVL
TGFBR3
CD3Z
ADA
UCP2
CD2
AHNAK
CCL5
IL7R
RARRES3
HLA-DPA1
MAP4K1
RALGDS
PPP2R2B
HSPE1
C12orf57
CRIP1
SH2D1A
SPOCK2
SBK1
RPS4X
CDC25B
BCL11B
RPL35
TARP
KLRB1
FAM113B
BOLA2
KLRK1
FAM38A
NCR3
PLEKHF1
GZMM
RPL13
STMN3
NDUFB2
TNFRSF25
GPR114
MS4A7
VAMP8
HLA-DMA
SCAP1
PLAC8
NME2
FCER1A
C19orf37
SAMD3
VIL2
CUTA
HLA-DRA
RPL36
FAIM3
HLA-DRB4
AES
CSF1R
C9orf142
EBI2
PRDX1
CD3G
GIMAP7
RAFTLIN
CCL4L1
ITGA2B
RPLP0
HINT1
TMED3
SOD1
ETS1
RPL13A
STARD7
DOCK10
CD96
CD74
HCST
CD7
GIMAP5
CTSW
ZNF683
ITK
SNRPD2
PTPRCAP
NPM1
DNMT1
C19orf2
LAG3
ARHGEF3
KLRD1
TINP1
PSME2
IL32
GSTP1
PRKCH
IMP3
NDUFS8
RPL18
STAT4
FASN
LIPA
ITGB1
C6orf49
OCIAD2
RPL4
SND1
COX7C
KLF12
LGALS2
ST6GAL1
SSR4
ZAP70
PTPN4
RGC32
ICAM2
CX3CR1
ITGB7
ATP5G2
NHP2L1
HLA-DMB
EEF1B2
FLJ20647
RRAS
FLJ11305
DDB1
