# Supplementary material for: Expression pattern and diagnostic value of ferroptosis-related genes in acute myocardial infarction
Source: Front Cardiovasc Med. 2022 Nov 3;9:993592. doi: 10.3389/fcvm.2022.993592 (PMC9669064; doi:10.3389/fcvm.2022.993592)
Supplement: Supplementary Table 4 — Ferroptosis-related genes in GSE66360 and GSE61144. [file Table_4.xlsx]

## Sheet: FRGs in GSE66360
Gene.symbol	adj.P.Val	P.Value	t	B	logFC
ACADSB	0.00415	0.000117	-4.00816	0.899808	-0.813558
ACSL1	1.47e-09	9.11e-13	8.16738	18.5985	2.19588
ATF3	8.57e-09	9.1e-12	7.70445	16.4046	1.48151
ATG3	0.00743	0.000255	3.79099	0.178252	0.803099
ATG7	0.00823	0.000291	3.75328	0.056014	1.1065
BACH1	4.31e-06	2.03e-08	6.09104	9.06116	1.46112
CDKN1A	8.47e-08	1.64e-10	7.11262	13.6454	1.69055
CHP1	8.72e-06	4.81e-08	5.9006	8.23944	1.14049
CIRBP	0.0117	0.000467	-3.61685	-0.378611	-1.03832
CREB5	0.00228	5.24e-05	4.22444	1.64691	1.07867
CYBB	0.0164	0.000737	3.48152	-0.797504	1.01756
DCAF7	0.00351	9.45e-05	-4.06626	1.09778	-0.983541
EGR1	0.00025	2.99e-06	4.94721	4.33068	1.62506
EPAS1	2.54e-06	1.04e-08	6.23598	9.69432	1.86421
FBXW7	0.00301	7.72e-05	4.12079	1.28543	0.895099
FTH1	1.2e-05	7.37e-08	5.80584	7.83514	1.78183
FURIN	0.00282	7.1e-05	4.14321	1.36309	0.970267
FZD7	0.0142	0.000607	-3.53948	-0.619618	-0.806777
GABARAPL1	9.25e-12	1.21e-15	9.47862	24.9055	1.56792
GJA1	0.00573	0.00018	3.88922	0.501007	1.53078
HMOX1	0.00498	0.000148	3.94323	0.681018	0.914025
IL1B	1.11e-09	5.89e-13	8.25455	19.0143	2.86603
JUN	1.12e-06	3.96e-09	6.44377	10.613	1.93159
KDM6B	0.00406	0.000114	4.01634	0.927557	0.951659
LAMP2	0.0356	0.00223	3.13698	-1.80668	0.83992
LCN2	0.023	0.00118	3.33789	-1.22841	0.859247
MDM2	0.00167	3.51e-05	-4.33002	2.02147	-0.911704
METTL14	0.00907	0.00033	-3.7176	-0.058843	-0.826009
PANX2	6.38e-06	3.25e-08	5.98767	8.61362	1.13604
PARP11	0.000383	5.26e-06	-4.81003	3.80069	-0.936614
PDK4	3.65e-05	2.81e-07	5.50302	6.56501	2.12513
PDSS2	0.0357	0.00225	-3.13537	-1.81119	-0.82832
PGD	0.000344	4.49e-06	4.84868	3.94911	0.990083
PLIN2	4.3e-05	3.47e-07	5.45476	6.36582	0.980767
PPARD	0.000278	3.4e-06	4.91672	4.21209	1.00522
PTGS2	0.0151	0.000658	3.51546	-0.693614	1.51058
SAT1	0.000952	1.71e-05	4.51484	2.69213	1.28446
SNCA	0.00657	0.000216	3.83749	0.330266	0.950411
SOCS1	6.77e-05	6.03e-07	5.32721	5.84395	1.17607
STAT3	8.14e-05	7.6e-07	5.27323	5.62514	1.08769
TGFBR1	0.00332	8.82e-05	-4.08492	1.1618	-1.03273
TLR4	2.67e-07	7e-10	6.81096	12.2647	1.79105
TNFAIP3	0.000732	1.24e-05	4.59622	2.99325	1.54822
VDR	0.00128	2.46e-05	4.42201	2.35295	0.910594
ZFP36	2.05e-08	2.7e-11	7.48366	15.3683	1.87323

## Sheet: FRGs in GSE61144
Gene.symbol	adj.P.Val	P.Value	t	B	logFC
ACSL1	0.00778	0.000514	4.17081	-0.4004	1.84823
ACSL4	0.00545	0.000333	4.36077	0.02599	1.06373
ALOX5	3.56e-06	1.47e-08	9.34933	9.92849	1.0786
CAMKK2	3.59e-05	5.24e-07	7.38133	6.41423	0.961501
CREB5	9.64e-05	2.03e-06	6.70134	5.07266	1.2504
GABARAPL1	0.000398	1.28e-05	5.82266	3.24562	0.934345
LAMP2	0.000179	4.56e-06	6.31069	4.27286	0.913876
PANX2	0.000237	6.44e-06	6.14604	3.92967	1.28746
PGD	2.41e-05	2.93e-07	7.684	6.99022	0.898803
PRDX1	0.000123	2.77e-06	-6.5506	4.76649	-0.912326
PROK2	0.00613	0.000385	4.29722	-0.11666	1.161
PTEN	3.15e-06	1.21e-08	9.46183	10.1133	0.94777
TLR4	6.07e-06	3.68e-08	8.81643	9.02992	1.24613
ULK1	3.52e-05	5.05e-07	7.40042	6.45095	0.87455
